# Supplementary material for: Investigating the Effect of the Interaction of Maize Inducer and Donor Backgrounds on Haploid Induction Rates
Source: Plants (Basel). 2022 Jun 7;11(12):1527. doi: 10.3390/plants11121527 (PMC9228012; doi:10.3390/plants11121527)
Supplement: Supplementary file 1 [file plants-11-01527-s001.zip]

Archive with 1 entries (1 files):
- plants-1743032-supplementary.pdf
